# Supplementary material for: Body composition and bone mineral density in athletes with a physical impairment
Source: PeerJ. 2021 May 10;9:e11296. doi: 10.7717/peerj.11296 (PMC8117930; doi:10.7717/peerj.11296)
Supplement: Supplemental Information 1 [file peerj-09-11296-s001.csv]

Group	Severity	WBTOT_BMC	WBTOT_BMD	TRUNK_BMC	TRUNK_BMD	arms_BMC	arms_BMD	ALEG_BMC	ALEG_BMD	RLEG_BMC	RLEG_BMD	WBTOT_FAT	WBTOT_LEAN_1	WBTOT_LEAN_BMC	WBTOT_MASS	WBTOT_PFAT	TRUNK_FAT	TRUNK_LEAN_1	TRUCK_LEAN_BMC	TRUNK_MASS	TRUNK_PFAT	ANDROID_FAT	ANDROID_PFAT	GYNOID_FAT	GYNOID_PFAT	arms_FAT	arms_LEAN	arms_LEAN_BMC	arms_MASS	arms_PFAT	A_LEG_FAT	A_LEG_LEAN_1	A_LEG_LEAN_BMC	A_LEG_MASS	A_LEG_PFAT	R_LEG_FAT	R_LEG_LEAN_1	R_LEG_LEAN_BMC	R_LEG_MASS	R_LEG_PFAT	FAT_TO_LEAN
1	1	2427,456555	1,076842723	789,2739982	0,929759501	461,4714219	0,841144977	274,7117528	0,859005031	269,574637	0,895420473	19004,02333	55499,74274	57927,19929	76931,22262	24,70261447	10812,8137	29971,13703	30760,41103	41573,22473	26,00908102	2057,479422	29,32618512	2809,587597	28,47157612	1788,721244	7977,897147	8439,368569	10228,08981	17,48832164	2708,462445	6973,971866	7248,683619	9957,146064	27,20119227	2761,338876	7372,288313	7641,86295	10403,20183	26,54316356	0,342416422
1	1	2269,343368	1,103324517	653,9633709	0,854128413	343,2847546	0,816530882	292,3109511	0,9387673	328,0095468	1,013687328	21414,73458	46926,78317	49196,12653	70610,86112	30,32781961	11714,58954	24120,48819	24774,45156	36489,0411	32,104405	2279,423271	37,14521919	3469,779163	37,76432854	1906,883855	5963,128007	6306,412762	8213,296617	23,21703384	3429,392829	6983,600171	7275,911122	10705,30395	32,03452087	3468,060664	6792,107936	7120,117482	10588,17815	32,75408305	0,456343545
1	1	2517,827936	1,141345872	571,0289078	0,824672678	505,7683419	0,969672579	394,9037866	1,038492878	418,8561737	1,124768476	20834,72288	53557,57459	56075,40253	76910,1254	27,08970082	10232,88298	27280,01885	27851,04776	38083,93074	26,86929313	1777,893031	32,15538862	3288,900273	31,72244416	2486,216058	8242,731769	8748,500111	11234,71617	22,12976297	3434,274231	7156,21179	7551,115577	10985,38981	31,26219726	3617,053096	7269,739626	7688,595799	11305,64889	31,9933259	0,389015429
1	1	2780,045692	1,124557435	698,9779512	0,837957265	483,1653287	0,849998032	443,6397115	1,104891401	448,4689215	1,105001934	20480,8353	46741,54476	49721,59045	70202,42576	29,17397096	8814,075461	25657,4836	26356,46156	35170,53702	25,06096355	1707,664199	32,32525549	3735,548522	45,14319932	2134,812083	8633,234433	9316,399762	11451,21185	18,64267391	4396,065109	4266,830668	4710,47038	9106,535489	48,27373829	4056,750589	4470,652884	4919,121806	8975,872395	45,19617047	0,438171982
1	1	2683,747275	1,175852255	660,6808316	0,9324135	468,069422	0,827452083	394,1149733	1,036418507	436,2168699	1,143583896	11209,61644	54291,7606	56975,50788	68185,12432	16,4399736	4817,665362	26300,05681	26960,73764	31778,403	15,16018713	760,5399623	15,5810591	1695,760475	18,18664928	913,207213	7647,674373	8115,743795	9028,951008	10,11421163	2351,639842	8363,259884	8757,374858	11109,0147	21,16875264	2141,411201	8600,443227	9036,660097	11178,0713	19,15725123	0,206469938
1	1	2042,218318	1,084200433	621,0063234	0,894307335	353,704024	0,77126465	246,8491223	0,955910207	238,6909897	0,985939487	13722,68364	47841,65021	49883,86853	63606,55217	21,57432399	7541,048974	25040,60394	25661,61026	33202,65924	22,71218375	1468,007869	29,76170285	2161,823385	26,85395448	1209,217777	6036,176617	6389,880641	7599,098417	15,91264792	2055,675273	6818,859567	7065,70869	9121,383963	22,53687907	2006,817049	6779,880356	7018,571346	9025,388395	22,23524309	0,2868355
1	1	2447,685157	1,126842476	643,2914915	0,857831872	511,0402887	0,886149234	373,5480555	1,161485452	366,5381812	1,131380623	16760,34719	43532,43799	45980,12314	62740,47034	26,71377359	7521,072387	21952,121	22595,41249	30116,48488	24,97327433	1453,689827	34,18848276	2433,678258	32,94611581	2195,962513	6998,7549	7509,795189	9705,757702	22,62535889	3018,978257	6253,548437	6627,096492	9646,074749	31,29747939	3234,505298	5614,221492	5980,759673	9215,264971	35,09942805	0,385008237
1	1	1605,695898	0,962252908	381,4472798	0,637500141	270,3434018	0,754681551	216,1152853	0,907443222	210,8432336	0,920292822	7710,186111	35624,48479	37230,18068	44940,36679	17,15648238	3336,655402	17917,42626	18298,87354	21635,52894	15,42211152	467,7369977	16,37211623	1466,129092	23,41349531	763,0482387	4687,332538	4957,675939	5720,724178	13,33831548	1486,082741	4879,550931	5095,666217	6581,748957	22,57884265	1254,611788	5141,629391	5352,472624	6607,084412	18,98888692	0,216429407
1	1	2091,852551	1,026262297	556,8145603	0,817624377	352,4140044	0,777123479	251,9034204	0,876598161	312,8650594	0,901110043	17132,86041	44689,35983	46781,21238	63914,07278	26,80608458	8042,196912	22860,41895	23417,23351	31459,43042	25,56370794	1545,242933	32,53370075	2369,909296	29,92902136	2006,637647	5506,209254	5858,623258	7865,260905	25,51266476	2974,282908	6399,256335	6651,159755	9625,442664	30,90021947	3065,002692	6351,092856	6663,957915	9728,960607	31,5039069	0,383376725
1	1	2373,228421	1,06798449	561,2439011	0,771505486	418,3007422	0,820555985	350,4836629	0,965664373	327,4255719	0,950591426	15593,21204	56255,44563	58628,67405	74221,88609	21,00891376	7110,315721	28805,65627	29366,90017	36477,21589	19,49248468	1287,936429	21,75562957	2499,34296	24,89337242	1579,481686	7972,149002	8390,449744	9969,93143	15,84245285	2762,940338	7870,244793	8220,728456	10983,66879	25,15498591	3003,005068	7689,054158	8016,479729	11019,4848	27,25177377	0,277185824
1	2	1587,923458	0,913253859	402,80025	0,602617024	362,4542114	0,736012502	67,39892607	0,613674566	145,8260032	0,702932638	17232,58189	43617,77153	45205,69499	62438,27687	27,59938735	9409,842279	23577,08427	23979,88452	33389,7268	28,18184867	1758,663465	33,70044465	2767,272385	45,89157966	1750,943793	7636,457689	7998,911901	9749,855693	17,95866367	2410,178169	4702,321686	4769,720612	7179,898781	33,5684143	2682,846755	4342,291957	4488,11796	7170,964715	37,41263361	0,395081667
1	2	2084,034042	1,000023539	539,3714058	0,718876644	438,2989054	0,820502464	255,275781	0,851028282	244,4318282	0,887051975	8609,533378	51184,1926	53268,22664	61877,76002	13,91377674	3635,119411	26448,77196	26988,14336	30623,26277	11,87045103	526,3510711	12,28714219	1095,786594	17,04673155	748,153187	8329,17668	8767,475585	9515,628772	7,862362067	1608,887708	6685,272355	6940,548136	8549,435844	18,81864181	1705,589721	6588,572384	6833,004212	8538,593933	19,97506538	0,168206881
1	2	2141,619143	1,105999087	529,6092741	0,791399937	404,1917873	0,840244406	308,6380938	1,043996258	304,4409336	1,106407779	8776,45047	45166,25657	47457,87571	56234,32618	15,60692742	4097,07278	23148,97081	23678,58008	27775,65286	14,75059038	598,1372827	15,22052156	1498,327247	20,90272123	1049,332886	7873,85156	8428,043348	9477,376234	11,07197667	1378,855871	5671,897046	5980,53514	7359,391011	18,73600504	1439,343633	5689,195798	5993,636732	7432,980365	19,36428677	0,194314321
1	2	2833,483375	1,213388042	778,5119907	1,080453576	529,086562	0,969035352	350,9136798	1,007271113	353,9166565	1,01589093	20420,62449	59535,93968	62185,82306	82606,44755	24,72037606	11407,02991	30760,10286	31538,01485	42945,04476	26,56192345	2117,19593	33,97849442	2685,550379	26,32035047	2912,487349	9787,808375	10316,89494	13229,38229	22,01529358	2559,489751	7908,696192	8259,609872	10819,09962	23,65714191	2658,787043	8053,860038	8407,776694	11066,56374	24,02540758	0,342996593
1	2	2506,194531	1,113812042	665,4812807	0,937105877	517,8299097	0,88702392	380,9757809	0,983539079	379,7838477	1,037391995	20588,81415	52103,96142	54610,15595	75198,9701	27,37911719	11418,80847	26635,88049	27356,71177	38775,52024	29,44849843	2364,342908	40,05093666	2716,12017	28,70516056	2595,644751	8836,564817	9354,394727	11950,03948	21,72080482	2675,862029	6742,398899	7123,37468	9799,236709	27,30684142	2985,783118	6824,485222	7204,26907	10190,05219	29,30096002	0,395148729
1	2	1783,844294	0,918618482	439,8948919	0,725633876	334,9190477	0,741117914	295,5600913	0,94680808	295,6407933	0,908130371	15270,5442	47664,8589	49448,70319	64719,24739	23,59505837	6351,295219	24284,39127	24724,28617	31075,58138	20,43821849	1033,472613	25,56791879	2110,994477	26,87639563	1421,926416	7603,482091	7938,401139	9360,327555	15,19098993	3300,964358	6425,650423	6721,210515	10022,17487	32,93660707	3258,51738	6080,921129	6376,561922	9635,079302	33,81931044	0,320373217
1	2	2177,059025	1,043872847	653,2700095	0,929702185	470,9087044	0,868744622	255,4185143	0,839386986	285,098396	0,903045757	24688,07698	53219,03208	55396,09111	80084,16809	30,82766241	12942,81335	28528,62278	29181,89279	42124,70614	30,7249938	2907,498342	39,71308912	3617,924358	37,22789116	3171,362758	9289,872453	9760,781158	12932,14392	24,52310134	3648,061182	5959,476354	6214,894868	9862,95605	36,98750317	3987,881439	6235,267072	6520,365468	10508,24691	37,95001653	0,463895641
1	2	1820,454834	1,032726141	570,4993676	0,955972319	376,0250383	0,738196257	198,1172025	0,977246917	195,706069	0,954236273	10460,80007	46734,85583	48555,31066	59016,11073	17,72532948	5190,618409	24705,87241	25276,37178	30466,99019	17,03685982	789,524071	18,39811085	1815,060354	25,17174438	1132,075742	7394,730263	7770,755301	8902,831043	12,71590729	1534,251399	5826,37237	6024,489572	7558,740971	20,29771102	1642,139619	5470,110452	5665,816521	7307,956139	22,470573	0,223832938
1	2	2013,179039	1,075300642	456,343792	0,735572162	454,693808	0,865869738	219,0590044	0,954513128	217,3573953	0,8792333	17336,41333	48770,93191	50784,11095	68120,52428	25,44961818	7771,955437	23982,82235	24439,16614	32211,12158	24,12817392	1133,215955	28,3003754	2784,818788	33,15711547	1694,812155	8156,626032	8611,31984	10306,13199	16,44469676	3281,584599	6687,651436	6906,71044	10188,29504	32,20935972	3578,334738	6469,976697	6687,334092	10265,66883	34,85729763	0,355466108
1	2	2223,255771	1,058035428	600,7653299	0,821830602	447,7355192	0,872904001	273,7507497	0,872542012	243,4434625	0,816942684	23454,75025	47773,67136	49996,92713	73451,67738	31,93221868	10953,67756	26223,80352	26824,56885	37778,24641	28,99466915	1688,010395	31,19055791	3526,616661	40,62319748	2580,595614	8826,570123	9274,305642	11854,90126	21,76817469	4499,863402	4566,753829	4840,504578	9340,36798	48,17651094	4405,963831	4677,274204	4920,717666	9326,681497	47,24042343	0,490955574
1	1	1756,718547	0,945674242	514,6453205	0,769039165	368,2843251	0,758153992	188,2162203	0,80765278	180,7988969	0,741983894	20280,1	43918,44339	45675,16194	65955,26194	30,74826694	11750,61523	23859,9554	24374,60072	36125,21594	32,52746017	2268,249006	39,08799686	2619,658052	34,47066293	2136,412364	6238,391228	6606,675553	8743,087918	24,43544414	2810,569224	5285,34418	5473,560401	8284,129624	33,92715169	2722,304682	5570,248572	5751,047469	8473,35215	32,12783599	0,461767277
1	2	2866,124216	1,233630659	750,0280969	0,986698823	499,5454601	0,933094134	390,0654308	1,044144492	379,9425817	1,05139193	27556,00643	56867,02948	59733,15369	87289,16012	31,56864654	16575,15738	29046,9344	29796,96249	46372,11987	35,74379913	3100,184301	41,81089458	3192,662577	33,95535603	3236,593282	8354,322848	8853,868308	12090,46159	26,7698074	3126,829214	7587,4517	7977,517131	11104,34635	28,1586067	3225,290109	7235,705639	7615,648221	10840,93833	29,75102349	0,48456912
1	2	2097,380184	1,046969573	754,8986747	1,015187019	413,475208	0,821236571	244,6296134	0,842058023	258,1837005	0,986271598	27994,20419	50494,65945	52592,03963	80586,24383	34,73819211	14716,30859	28733,48218	29488,38086	44204,68944	33,29128373	3172,350688	42,89386859	4102,410463	45,53843442	3923,368047	8048,205753	8461,680961	12385,04901	31,67826017	4327,363832	4916,144767	5160,77438	9488,138212	45,60814498	4091,693775	5631,936513	5890,120214	9981,813989	40,99148491	0,554399307
1	1	2963,676064	1,19693189	716,3790759	0,89251396	481,6516951	0,869617652	508,7891322	1,203435714	501,1875969	1,112919217	36853,11908	68924,77057	71888,44663	108741,5657	33,89055403	20006,72393	34401,86726	35118,24633	55124,97026	36,29339632	4297,821138	41,08065141	5264,822416	32,92558051	4175,64248	8025,484072	8507,135767	12682,77825	32,92372065	5449,353494	11346,87236	11855,66149	17305,01498	31,49002471	6010,383741	11123,48236	11624,66996	17635,0537	34,08202688	0,534686134
2	1	2527,874208	1,206845154	703,7505494	0,893877699	499,9642265	0,867535399	44,52143801	1,066971131	585,5227169	1,315135483	19030,9794	52370,01493	54897,88914	73928,86854	25,74228414	10585,15774	28709,12459	29412,87514	39998,03288	26,46419581	1901,052011	31,60476196	2836,209595	26,49587529	2415,328562	8944,53617	9444,500397	11859,82896	20,36562728	1281,889524	2296,522445	2341,043883	3622,933407	35,38264108	3770,309829	9107,452576	9692,975293	13463,28512	28,00438225	0,363394577
2	1	2175,283824	1,101249201	589,6785948	0,812668475	409,1384224	0,788971436	59,64438442	0,909113348	476,8635195	1,184227602	17658,90697	46448,97145	48624,25528	66283,16224	26,64161813	8260,05792	25315,04859	25904,72719	34164,7851	24,17711071	1232,006917	26,51889099	3324,425471	31,56900597	2928,423213	6468,620669	6877,759091	9806,182304	29,8630305	1502,29629	2173,376189	2233,020573	3735,316863	40,21871089	3926,134999	8901,30769	9378,171209	13304,30621	29,51025734	0,380178644
2	1	1898,152732	1,128341245	622,5963284	0,99173291	320,4841234	0,722566001			438,6663157	1,307498988	7251,631033	39848,29354	41746,44627	48998,0773	14,79982773	3240,601128	20775,77239	21398,36871	24638,96984	13,15234017	477,139897	13,47622183	791,0428879	15,22412162	884,7651282	6748,498727	7068,98285	7953,747978	11,12387683	358,507375	180,4673861	193,8049235	552,3122984	64,91026472	1865,081263	9021,658131	9460,324447	11325,40571	16,46811876	0,181980968
2	1	2008,027866	1,139906097	509,2253612	0,753171884	335,3968298	0,747580207	23,02391827	1,196046598	488,1897231	1,274526771	12254,08337	50543,15286	52551,18073	64805,2641	18,90908638	6553,616641	29020,90269	29530,12805	36083,74469	18,16224091	991,947932	19,37481537	2445,618439	24,53029633	1612,046539	7255,998926	7591,395755	9203,442295	17,51569128	817,5560713	1339,798282	1362,8222	2180,378272	37,49606579	2340,451413	9751,835316	10240,02504	12580,47645	18,60383763	0,242447942
2	1	2313,299945	1,202416731	702,0547438	0,979315928	448,731355	0,940197364	66,05014821	0,970315397	589,7429313	1,336986015	16548,8899	52695,69093	55008,99087	71557,88078	23,1265791	9452,246792	27484,80419	28186,85894	37639,10573	25,11283573	1836,554325	29,37975195	2926,622276	25,06166545	2055,319136	8101,582552	8550,313907	10605,63304	19,37950453	1419,273643	2185,645382	2489,69553	3908,969173	36,30813087	2725,171046	11674,12839	12263,87132	14989,04237	18,18108842	0,31404636
2	1	2216,326049	1,129879463	557,9608741	0,785699657	461,9250338	0,929089388	106,0348038	1,146225131	464,1887504	1,106182433	16956,475	52602,44462	54818,77067	71775,24566	23,62440538	8814,687042	28244,01154	28801,97242	37616,65946	23,43293415	1677,190714	26,64285982	2821,249446	25,52486899	2106,508638	8821,403921	9283,328955	11389,83759	18,49463279	1594,157962	3071,963168	3177,997972	4772,155935	33,40540385	3533,005024	9348,769609	9812,95836	13345,96338	26,47246154	0,322351463
2	1	1862,445467	1,098671124	514,7086437	0,824003929	259,343119	0,715217239	75,46927304	0,889367716	440,4953454	1,189034829	9304,042138	42640,83629	44503,28176	53807,3239	17,29140471	3454,865365	21401,43442	21916,14307	25371,00843	13,61737502	589,0491071	15,27125671	2142,900014	24,49360938	1051,895623	5690,378038	5949,721157	7001,61678	15,02361035	1408,27383	2458,685882	2534,155155	3942,428985	35,72096886	2427,228283	9766,53686	10207,0322	12634,26049	19,21147886	0,218195583
2	1	2035,84999	1,076253131	576,2058585	0,819845985	358,3853928	0,748361677	49,65386968	0,865695559	461,1490141	1,119001687	16122,74945	46848,41594	48884,26593	65007,01538	24,80155312	7686,622307	24893,00446	25469,21032	33155,83263	23,18331858	1254,522885	25,40083142	3707,916311	32,11428274	1855,680541	6953,672127	7312,05752	9167,73806	20,24142191	2054,03767	2175,609897	2225,263766	4279,301437	47,9993686	3633,286301	9757,17099	10218,32	13851,60631	26,23007196	0,344147163
2	1	1914,50519	1,127327215	488,0679822	0,830410877	373,1108186	0,802017486	15,14277927	0,695175951	492,5956751	1,261345484	15085,10486	39203,29476	41117,79995	56202,90481	26,84043629	7772,580099	19945,77827	20433,84625	28206,42635	27,55606117	1006,975962	24,44495328	2731,175485	30,08910872	2257,383183	5890,453467	6263,564285	8520,947468	26,49216172	1140,345869	1515,19241	1530,33519	2670,681058	42,69869159	3053,076564	8740,051057	9232,646732	12285,7233	24,85060497	0,384791762
2	1	1965,002251	1,175641406	474,8927217	0,878962695	395,8589159	0,83899004	57,59708068	1,132888391	503,1342794	1,283218318	11592,61161	38267,56015	40232,5624	51825,17401	22,36868825	5309,021725	18809,60689	19284,49961	24593,52133	21,58707431	1016,704281	27,42823122	2351,204849	31,42322598	1293,87853	6360,952042	6756,810958	8050,689488	16,07164867	1240,005866	1663,253364	1720,850444	2960,856311	41,87997444	2929,091755	8462,2029	8965,337179	11894,42893	24,62574514	0,302935739
2	2	2308,628027	1,050262611	730,3322139	0,911238446	517,4525252	0,85301609	214,7716155	1,025544719	485,7016421	1,098700106	17444,68675	62149,16261	64457,79063	81902,47738	21,29933954	9076,467216	34269,40823	34999,74045	44076,20766	20,59266824	1647,699438	27,23476907	2449,332555	20,18434761	2525,463147	9295,128798	9812,581323	12338,04447	20,46890942	2569,748575	5856,549825	6071,321441	8641,070016	29,73877738	2638,170519	10539,15841	11024,86005	13663,03057	19,30882395	0,280690616
2	2	2501,556019	1,258914839	619,5025886	0,866436387	384,9214216	0,833871555	260,1524591	1,254177363	528,7760809	1,529516177	11629,13533	52760,68812	55262,24413	66891,37946	17,38510316	5276,819515	27062,17944	27681,68203	32958,50155	16,01049583	893,1214427	18,74031894	1893,240328	18,494334	1191,826404	7052,344451	7437,265872	8629,092276	13,81172394	1811,820216	6198,026739	6458,179198	8269,999415	21,90834758	2378,717175	9123,17041	9651,946491	12030,66367	19,77211932	0,220412882
2	2	2624,197109	1,175187947	637,9847335	0,838822128	419,7655087	0,828931757	288,3722364	1,103816153	532,5821767	1,200763924	18897,68052	55839,98176	58464,17886	77361,85939	24,42764519	10086,90861	28158,03698	28796,02171	38882,93032	25,9417398	1779,870802	32,03414409	2935,506525	24,85092663	2127,60977	7421,41621	7841,181718	9968,791489	21,34270511	2352,740288	6464,410607	6752,782843	9105,523131	25,83860646	3291,129475	10270,53581	10803,11799	14094,24746	23,35087052	0,338425621
2	2	2618,134919	1,245205021	640,6272315	0,836678293	441,8579673	0,949137833	176,3242525	0,92541228	544,8295245	1,339939622	16921,48298	59343,52216	61961,65708	78883,14006	21,45133037	7772,269031	30740,03862	31380,66586	39152,93489	19,85105089	1465,318138	24,95646787	2809,204494	21,77025506	2102,810679	8240,413668	8682,271636	10785,08231	19,49740037	2383,331309	5842,508174	6018,832426	8402,163735	28,36568513	3601,742424	10887,38831	11432,21784	15033,96026	23,95737625	0,285144568
2	2	2576,266283	1,266955692	739,992493	0,989293863	329,314189	0,796062227	264,8704384	1,070182601	505,8634606	1,351155567	11126,36092	46689,62407	49265,89035	60392,25127	18,4234909	4048,178267	24245,31888	24985,31137	29033,48964	13,94313366	533,3442528	14,35644333	2345,449667	23,08425074	1225,537091	5675,397218	6004,711407	7230,248497	16,9501379	2369,768933	4708,680399	4973,550837	7343,31977	32,27108457	2568,028697	8933,845541	9439,709001	12007,7377	21,38644899	0,238304787
2	2	2640,385153	1,178190317	789,5588578	0,942545312	426,581196	0,802707443	174,9997915	1,148724589	506,4529883	1,163250806	18246,64971	53637,70871	56278,09387	74524,74357	24,48401542	9119,306791	27961,28038	28750,83924	37870,14603	24,08046376	1439,275708	26,47554584	2675,554827	24,06422866	2244,066385	7494,413852	7920,995048	10165,06143	22,07626978	2383,757249	4762,813656	4937,813448	7321,570697	32,55800358	3354,934642	9502,65431	10009,1073	13364,04194	25,10419121	0,340183243
2	2	2965,830651	1,228603514	762,2140464	0,959617999	554,4571247	0,957948612	369,8514594	1,25605493	688,350204	1,396722102	22262,49024	72389,64472	75355,47537	97617,96561	22,80573059	11084,07969	36353,91936	37116,13341	48200,2131	22,99591429	2209,166515	28,43149287	3922,151576	25,06839425	2543,30281	10689,17787	11243,635	13786,93781	18,44719143	3432,871513	8866,502433	9236,353892	12669,2254	27,09614363	4104,578942	12515,49314	13203,84334	17308,42228	23,71434482	0,307536946
2	1	2636,520359	1,306685462	769,9531016	1,009206391	413,8031185	0,846036993	146,753678	1,085914162	517,7336156	1,404974593	6948,702646	49479,10926	52115,62962	59064,33226	11,76463422	3418,421174	27513,09635	28283,04945	31701,47062	10,78316276	565,2817471	11,54524738	1072,118031	11,35615554	943,85079	6545,916693	6959,719812	7903,570602	11,94208083	361,778125	3499,225702	3645,97938	4007,757505	9,026946479	1314,14644	8817,313921	9335,047536	10649,19398	12,34033715	0,140437101
3		2360,274067	1,084047038	555,4979892	0,775354754	331,9309073	0,727534526	375,6641676	1,029459793	408,5843052	1,075582476	12707,72371	57512,78981	59873,06388	72580,78758	17,50838497	6315,662301	28206,07307	28761,57106	35077,23336	18,00501834	920,1129431	18,06966912	2199,958019	18,90852532	1333,195306	6730,246896	7062,177804	8395,37311	15,88011978	1960,473225	9263,04202	9638,706188	11599,17941	16,90182689	2085,156068	9832,137543	10240,72185	12325,87792	16,91689697	0,220954743
3		2283,007077	1,008798204	575,3821486	0,760883856	382,890022	0,767086159	453,3166944	1,181099399	469,3440255	1,186354777	17675,76104	59801,51538	62084,52246	79760,2835	22,16110609	9228,554541	29974,65953	30550,04168	39778,59622	23,19979944	1499,419582	24,70147365	2592,407594	20,73403348	2238,397574	7518,959444	7901,849466	10140,24704	22,07438897	2488,709922	9497,600431	9950,917126	12439,62705	20,00630656	2759,239345	9476,632224	9945,976249	12705,21559	21,71737523	0,295573798
3		3249,632218	1,337728613	918,5283636	1,132149896	410,8363446	0,804050849	571,0439871	1,335762013	571,324593	1,352609857	11657,0685	58979,4972	62229,12942	73886,19791	15,77705827	5088,371321	28707,37549	29625,90385	34714,27518	14,65786422	871,0006586	17,39262154	1891,876152	16,14457104	1417,15665	7092,628479	7503,464824	8920,621473	15,88629956	1989,64434	9758,096995	10329,14098	12318,78532	16,15130297	2099,419378	9774,787096	10346,11169	12445,53107	16,86886134	0,197646115
3		2176,147229	1,064123597	509,8185255	0,840977241	344,2153195	0,743553503	414,9506991	1,088956407	419,4643792	1,096271623	11608,90373	48216,42283	50392,57006	62001,47379	18,7235932	5367,935154	23024,81986	23534,63838	28902,57353	18,57251621	928,1115614	22,64638661	2015,226964	21,37676323	1541,17936	5616,757853	5960,973173	7502,152533	20,54316216	1898,187603	8315,164637	8730,115336	10628,30294	17,85974312	2028,18887	8594,996259	9014,460638	11042,64951	18,3668681	0,240766591
3		3218,615472	1,253461696	848,0746406	1,068113809	473,0686073	0,848692232	667,667192	1,355788911	697,6616242	1,469558496	12838,12021	66115,24215	69333,85762	82171,97783	15,62347719	5824,999888	30477,07084	31325,14549	37150,14537	15,67961533	1153,501909	20,66204686	2402,839579	18,13891841	1370,643046	8804,712855	9277,781462	10648,42451	12,87179193	2269,050365	11864,09736	12531,76455	14800,81491	15,33057726	2445,637891	11754,79379	12452,45541	14898,09331	16,41577778	0,19417792
3		4175,881713	1,510049593	1165,183918	1,319049156	530,0452001	0,922883678	840,1263075	1,66344053	884,8347874	1,634740573	12186,66086	71930,90467	76106,78638	88293,44724	13,80245221	5676,808748	33802,03294	34967,21686	40644,0256	13,96714194	894,3747664	16,45745943	2667,049588	18,41637719	1148,897139	8864,950097	9394,995297	10543,89244	10,89632834	2033,882397	13045,40005	13885,52636	15919,40876	12,77611768	2362,897954	12919,54495	13804,37974	16167,27769	14,61531124	0,169421765
3		2759,277114	1,212290167	671,0553764	0,934081654	410,8187189	0,815960303	469,3434716	1,16434096	466,9788838	1,178032096	13271,95571	59316,89028	62076,16739	75348,1231	17,61418223	6128,837568	28847,05592	29518,1113	35646,94887	17,19316172	1230,65346	20,03993152	2230,459703	18,47998802	1804,76474	7814,506875	8225,325594	10030,09033	17,99350434	2195,847641	9828,048515	10297,39199	12493,23963	17,57628691	2159,295279	9455,444957	9922,42384	12081,71912	17,87241748	0,223746654
3		2509,444337	1,077553278	650,781966	0,838335679	437,0077617	0,84293236	423,7780264	1,110974288	436,7809397	1,092092241	16272,28039	61069,11611	63578,56044	79850,84084	20,37834571	9495,949345	30768,85895	31419,64091	40915,59026	23,2086334	1639,728276	27,9409072	2598,296522	21,99241957	1855,948075	8423,501668	8860,50943	10716,4575	17,31867153	1875,342463	9164,546012	9588,324038	11463,6665	16,35901099	2010,711463	9132,08589	9568,866829	11579,57829	17,3642892	0,266456786
3		2848,363535	1,146533076	652,1102056	0,810852727	536,4830692	1,020855108	525,9763281	1,192991989	545,0537718	1,180404043	12282,82799	61908,64365	64757,00718	77039,83517	15,94347647	5589,075906	29592,58181	30244,69201	35833,76792	15,59723197	1034,291839	19,31700962	2124,194553	16,76644084	1335,2385	6947,632174	7484,115243	8819,353743	15,13986783	2205,851074	10782,00819	11307,98452	13513,83559	16,32290891	2259,060181	11514,06939	12059,12316	14318,18334	15,77756149	0,198402473
3		2643,131397	1,209804294	715,8361057	1,009132433	318,7620547	0,754668541	512,2869505	1,29361387	533,2129261	1,325376068	10364,55697	48318,90457	50962,03597	61326,59294	16,90059153	4262,421416	22799,37086	23515,20697	27777,62838	15,34479962	736,8825153	19,23497528	2186,907319	21,69820307	1036,425927	5483,254648	5802,016703	6838,44263	15,15587661	2072,303997	8179,7178	8692,00475	10764,30875	19,25162169	2036,364554	8524,056818	9057,269745	11093,6343	18,35615362	0,214503145
3		2976,498753	1,188849095	879,2369536	0,972222256	425,6301631	0,80372495	557,5357662	1,346471195	586,7491194	1,354072379	16974,92466	63517,85633	66494,35508	83469,27974	20,33673312	9421,011089	31480,15729	32359,39424	41780,40533	22,54887432	1786,211736	26,00184218	2269,728848	16,58449568	2060,899159	7609,778862	8035,409025	10096,30818	20,41240344	2251,276071	10516,10054	11073,63631	13324,91238	16,89524109	2334,872253	10796,31701	11383,06613	13717,93838	17,02057692	0,267246498
3		2475,730227	1,077279957	666,4280906	0,85718694	378,6980396	0,754522549	408,057971	1,08658284	419,2618801	1,072569591	11363,87803	56074,46271	58550,19293	69914,07096	16,25406427	5760,578571	26827,06004	27493,48813	33254,0667	17,32292962	875,7346884	17,95382839	1917,710645	17,12513144	1242,26562	7052,067728	7430,765768	8673,031388	14,32331517	1655,445387	9467,767124	9875,825095	11531,27048	14,35614046	1774,532148	9521,233958	9940,495839	11715,02799	15,14748535	0,202656922
3		2911,804962	1,147878975	725,85303	0,856832198	454,8047501	0,810773375	524,7767474	1,241251119	556,3126652	1,248423317	13288,81509	70110,21299	73022,01796	86310,83305	15,39646256	6736,024055	33933,99174	34659,84477	41395,86883	16,27221326	1309,137858	22,45428289	2281,295048	17,04958931	1257,382287	10081,8677	10536,67245	11794,05473	10,66115357	2179,503649	10887,34582	11412,12256	13591,62621	16,03563558	2149,655188	11869,8237	12426,13637	14575,79156	14,74811972	0,189541787
3		2832,10626	1,192915184	649,0842213	0,893704681	415,2167363	0,805179865	525,6944145	1,217351755	541,4088926	1,227995324	12909,69608	59583,27462	62415,38088	75325,07696	17,13864307	5255,219501	28522,8152	29171,89942	34427,11892	15,26476704	802,1010275	15,04403949	2494,244	20,09379857	1260,867204	7150,595165	7565,811901	8826,679105	14,28472916	2682,952438	10291,4366	10817,13102	13500,08345	19,87359891	2714,789535	10197,30998	10738,71887	13453,5084	20,17904514	0,216666441
3		2277,459652	1,035526867	522,4214845	0,772479958	373,5226407	0,741883544	435,5319475	1,128972316	462,4805623	1,19032535	14543,32641	54648,23225	56925,6919	71469,01831	20,34913415	7534,142464	26661,43324	27183,85472	34717,99718	21,70097089	1165,943018	23,48901171	2112,884222	19,65720605	2236,310533	6414,645877	6788,168518	9024,479051	24,78049448	1908,900153	9059,553732	9495,08568	11403,98583	16,73888569	1937,427054	9314,683975	9777,164538	11714,59159	16,53857959	0,2661262
3		3040,35292	1,28939662	608,7688692	0,901732375	507,6351203	0,891810782	595,7800962	1,413142215	629,7806576	1,433555379	9226,013363	58243,73008	61284,083	70510,09636	13,08466991	4359,430746	27634,11447	28242,88334	32602,31409	13,37153778	838,462877	15,73494572	1328,372116	11,92557939	1122,561459	7476,348778	7983,983898	9106,545357	12,32697378	1487,159179	10038,7539	10634,53399	12121,69317	12,26857633	1350,175229	9993,333801	10623,11446	11973,28969	11,27656028	0,158403546
3		2340,707348	1,090238052	538,057128	0,786897058	358,9319822	0,738901161	403,2992538	1,103999288	405,7551167	1,122821384	15923,01477	57582,03169	59922,73904	75845,75381	20,99394359	8663,284265	28881,96588	29420,02301	38083,30728	22,74824558	1772,830142	30,24724534	2313,341031	20,6266831	1786,598741	7182,938228	7541,87021	9328,468951	19,15211114	2158,777189	9014,704674	9418,003928	11576,78112	18,64747348	2357,66788	9222,954979	9628,710096	11986,37798	19,6695606	0,276527491
3		3250,623788	1,297147688	838,5627855	1,016327455	416,4743524	0,837672507	666,2517498	1,451540518	643,0939696	1,4156568	11176,04547	66756,8607	70007,48449	81183,52996	13,76639508	4737,714974	32325,54017	33164,10295	37901,81792	12,49996764	720,2913177	12,6689859	2156,16374	15,79541688	1106,639536	7634,943625	8051,417977	9158,057513	12,08378015	2081,220521	11662,66384	12328,91559	14410,13611	14,44275408	2243,861257	11669,97144	12313,06541	14556,92667	15,41438868	0,167414186
3		2133,251141	0,999290441	503,8982682	0,711147539	363,131898	0,751199662	367,294133	1,077421035	361,8285928	1,036259713	13879,90337	53272,25005	55405,50119	69285,40456	20,03293977	7688,544715	26121,52559	26625,42386	34313,96857	22,4064573	1294,46833	24,47308845	1907,27969	18,3097998	1696,462552	6849,580975	7212,712873	8909,175424	19,04174596	1750,132541	8717,076044	9084,370177	10834,50272	16,15332597	1846,396843	8487,065706	8848,894299	10695,29114	17,26364265	0,260546595
3		2333,335965	0,983153529	566,4209306	0,72781663	382,3098208	0,718336797	459,3527198	1,106071453	457,6530081	1,143153945	17247,73185	65314,1187	67647,45467	84895,18651	20,31650151	7539,091961	30859,13147	31425,5524	38964,64436	19,34854555	1315,332248	21,48119346	3558,743452	24,34090873	1981,745384	8769,273242	9151,583062	11133,32845	17,80011605	3156,786346	11011,24971	11470,60243	14627,38877	21,58133892	3577,510028	11222,85106	11680,50406	15258,01409	23,44676054	0,26407356
3		2258,834574	1,063412685	528,603061	0,760375869	297,7184159	0,68817257	416,097324	1,141493091	416,6762057	1,139389828	10770,9596	53959,30854	56218,14311	66989,10271	16,07867424	5366,601105	27856,26541	28384,86847	33751,46958	15,90034796	1005,457586	18,47831631	1625,388433	15,0768379	1256,791181	5659,942244	5957,66066	7214,45184	17,4204667	1583,938239	8416,842783	8832,940107	10416,87835	15,2054981	1600,877288	8707,266285	9123,942491	10724,81978	14,92684559	0,199612632
3		3088,524742	1,218868706	752,8594236	0,960094336	471,9378107	0,841907029	518,6234158	1,12412307	523,7311933	1,154902478	14544,64146	62916,85368	66005,37842	80550,01988	18,05665782	6445,570872	30616,12831	31368,98773	37814,55861	17,04520986	892,3694981	17,7908093	2507,266945	20,50213402	1770,171869	7278,220576	7750,158387	9520,330255	18,59359729	2568,11318	10590,56409	11109,18751	13677,30069	18,7764621	2644,709715	10595,14263	11118,87383	13763,58354	19,21526982	0,231172422
3		3000,715214	1,254780755	837,4216291	1,033182825	458,0101661	0,874808165	508,2204191	1,258328695	532,9559434	1,280871827	10991,47991	57336,33795	60337,05316	71328,53307	15,40965367	4659,576126	29064,09217	29901,5138	34561,08993	13,48214462	714,4627816	14,3753487	2119,150074	18,37661087	1143,044912	7577,815924	8035,82609	9178,871001	12,45300115	1963,603938	8668,772941	9176,99336	11140,5973	17,62566123	2373,402984	9113,398807	9646,35475	12019,75773	19,7458471	0,191701813
3		2683,136164	1,144783164	745,8346082	0,956900304	459,15673	0,860182526	467,0460658	1,216870754	469,603408	1,208658021	11111,63524	64694,6275	67377,76366	78489,3989	14,15686118	4358,896755	31258,75743	32004,59204	36363,4888	11,98701472	628,4756672	14,11000893	2177,079917	18,32840674	1458,451305	9640,762153	10099,91888	11558,37019	12,61813976	2146,411709	10083,4443	10550,49036	12696,90207	16,90500326	2164,910044	10291,34718	10760,95059	12925,86063	16,74867234	0,171755147
3		3194,625485	1,272802426	925,4261004	1,059911375	425,0436124	0,838314507	634,1522421	1,464502772	690,2930287	1,535524445	10389,5745	63291,92483	66486,55032	76876,12482	13,51469592	4755,802943	31399,62645	32325,05255	37080,85549	12,82549413	668,7900061	13,51329659	1880,085765	14,08255694	1113,61715	7046,066087	7471,109699	8584,726849	12,97207436	1740,421998	10702,54829	11336,70054	13077,12253	13,3089064	1854,971421	10932,32378	11622,61681	13477,58823	13,76337806	0,16415324
3		3065,598845	1,27665879	744,7077346	0,998838424	532,8790648	0,923387602	572,4175686	1,406312273	589,4110058	1,419237678	12137,50078	62357,64245	65423,2413	77560,74208	15,64902612	4716,453118	29063,14588	29807,85362	34524,30673	13,66125366	965,8650193	17,209853	2222,238652	17,87951981	1803,077778	9306,366885	9839,24595	11642,32373	15,48726715	2217,178632	10217,36624	10789,78381	13006,96244	17,04609084	2412,276725	10361,55329	10950,9643	13363,24102	18,05158435	0,194643356
3		2889,245019	1,204006318	693,3156499	0,906924489	425,5549824	0,790817946	550,61115	1,284418265	552,1379556	1,279753717	18383,21945	64506,19813	67395,44315	85778,6626	21,43099332	9774,091888	31954,02892	32647,34457	42421,43646	23,04045479	1958,565488	29,5675912	2866,749288	22,84800158	2672,0426	8542,734489	8968,289472	11640,33207	22,95503757	2436,043373	10265,70607	10816,31722	13252,3606	18,3819581	2492,690497	10324,83745	10876,9754	13369,6659	18,64437388	0,284983769
3		2971,552232	1,247102201	814,1172791	1,004430697	392,8443722	0,813327252	566,2524931	1,402013248	613,0903945	1,370993929	12565,09463	55508,23593	58479,78817	71044,88279	17,68613605	4810,296104	26549,70554	27363,82282	32174,11892	14,95082465	907,0146566	18,1712784	2899,425701	23,32601421	1383,085179	6782,649501	7175,493873	8558,579052	16,16021971	2584,073717	9469,432264	10035,68476	12619,75847	20,47641183	2926,526141	9737,01251	10350,1029	13276,62904	22,04268968	0,22636451
3		3680,579987	1,342215165	878,1837724	1,00944459	546,0463452	0,894349066	707,2281408	1,444203868	713,8547103	1,456564863	15009,53025	78473,68384	82154,26382	97163,79408	15,44765763	7335,593313	36116,75199	36994,93576	44330,52907	16,54749778	1294,27229	21,86049925	3195,010336	21,20349367	1430,628595	12523,33025	13069,37659	14500,00519	9,866400574	2449,2347	13139,49857	13846,72671	16295,96141	15,02970361	2677,591359	12868,28453	13582,13924	16259,7306	16,46762437	0,191268327
3		2763,84098	1,239374307	749,31233	0,974652917	334,635785	0,743080232	498,6004648	1,320758526	483,9287355	1,29540196	9209,823049	57223,55761	59987,39859	69197,22164	13,30952722	4044,178187	27347,34954	28096,66187	32140,84005	12,5826773	604,487165	14,09164346	1695,608637	15,53895868	950,4384364	6967,730144	7302,365929	8252,804365	11,51655115	1687,278148	9826,238786	10324,83925	12012,1174	14,04646734	1571,148463	9803,843393	10287,77213	11858,92059	13,24866333	0,160944608
3		2823,242513	1,154446401	644,3332939	0,746866847	425,9246014	0,820719691	479,4391409	1,187149235	477,5481165	1,183618209	12738,4748	58481,49416	61304,73667	74043,21147	17,20410899	5386,602528	29325,8276	29970,1609	35356,76343	15,23499893	976,9584481	16,45868043	2250,384654	18,67535667	1375,844512	6713,689299	7139,6139	8515,458413	16,15702227	2468,351807	9588,612614	10068,05175	12536,40356	19,6894731	2564,265248	9639,88166	10117,42978	12681,69502	20,22020907	0,217820611
3		2773,161293	1,254850744	719,9291657	0,998282941	370,5744202	0,785137292	499,3182829	1,319907303	502,2013098	1,322025642	11491,58105	53402,11784	56175,27913	67666,86018	16,98258352	5158,728375	25930,69568	26650,62484	31809,35322	16,21764624	972,8190958	20,35669603	2080,838013	19,63586157	1389,839037	6547,474218	6918,048638	8307,887675	16,72915055	2013,983088	8396,756608	8896,074891	10910,05798	18,45987521	1942,037036	9135,572588	9637,773898	11579,81093	16,77088726	0,215189613
3		2896,371869	1,133178351	710,6272503	0,870827041	463,6614646	0,802350815	601,4088126	1,296921973	611,4675631	1,286931718	16225,87369	66055,98213	68952,354	85178,22769	19,04932062	5539,746204	32767,54654	33478,17379	39017,91999	14,19795367	938,3083392	17,05528369	3606,776654	24,51312934	1740,694738	7991,357713	8455,019178	10195,71392	17,07280876	4063,677694	11123,43214	11724,84095	15788,51865	25,73818219	3980,345945	11039,87705	11651,34461	15631,69055	25,46331078	0,245638217
3		2679,486448	1,134083221	653,287351	0,825652962	375,7730409	0,776717495	493,6449382	1,212784116	551,5143106	1,315517195	10093,84542	62820,8713	65500,35775	75594,20317	13,35267124	4185,146794	29882,08707	30535,37443	34720,52122	12,05381327	636,0927603	13,00530485	1988,75218	15,27398566	1092,266338	6969,059261	7344,832302	8437,098639	12,94599464	1748,398213	10827,93096	11321,5759	13069,97411	13,37721252	2026,484734	11530,43139	12081,9457	14108,43043	14,36364409	0,160676623
3		3376,099475	1,435139099	939,4485883	1,205914661	576,4467082	1,091178999	562,6839342	1,438028462	583,9360797	1,46870065	12410,15255	63882,18511	67258,28459	79668,43714	15,57725116	6282,352774	31118,87262	32058,32121	38340,67398	16,3856086	1010,897512	19,58203639	2035,702387	16,54391874	1656,546928	9157,676501	9734,123209	11390,67014	14,54301554	1623,752156	10307,02902	10869,71295	12493,46511	12,99681187	1902,833818	10056,02035	10639,95642	12542,79024	15,17073778	0,19426625
3		2439,909635	1,008980046	575,5561027	0,733985837	366,808853	0,718437816	483,7576588	1,097233812	497,2502432	1,144182449	12646,68793	64947,227	67387,13663	80033,82456	15,80167885	6297,670622	31910,1464	32485,7025	38783,37312	16,23806832	1041,786366	17,62889671	1945,052697	14,98914389	1443,250033	7257,819025	7624,627878	9067,877911	15,91607262	1872,517535	10944,33768	11428,09534	13300,61287	14,07843047	2047,684831	11425,3644	11922,61464	13970,29947	14,65741543	0,194722523
3		2784,051379	1,18963735	722,9371521	0,901176278	408,8795669	0,843422521	430,9366103	1,130854165	458,3121843	1,192854555	11190,90641	69146,76054	71930,81192	83121,71833	13,46327607	4504,091583	33286,63781	34009,57496	38513,66655	11,69478782	678,5217977	12,38969221	2066,931216	15,35504791	1483,270383	9952,657905	10361,53747	11844,80785	12,52253647	2016,659995	10765,71957	11196,65618	13213,31618	15,26233058	2088,708372	11368,40207	11826,71426	13915,42263	15,01002469	0,161842816
3		2657,071298	1,141137061	756,3998056	0,968498811	361,721921	0,721264823	526,4041609	1,300815041	526,3050975	1,264887615	10137,57128	53739,73058	56396,80187	66534,37315	15,23659245	4970,112063	26472,39042	27228,79023	32198,90229	15,43565683	827,2331366	16,94488747	1664,866258	15,65991332	1407,755746	6374,471191	6736,193112	8143,948858	17,28591094	1340,392855	9067,168531	9593,572692	10933,96555	12,25898188	1575,864009	8912,709999	9439,015097	11014,87911	14,30668457	0,188642019
3		2636,357858	1,208445838	738,2194486	1,004455071	369,0630358	0,815961884	470,8031486	1,256295376	510,8571331	1,310851871	10399,35052	53761,76656	56398,12442	66797,47494	15,5684785	5233,309606	26355,63692	27093,85637	32327,16598	16,18858149	740,045989	14,78976627	1718,809583	15,9267679	1095,922503	6756,156299	7125,219334	8221,141838	13,33053881	1579,927737	8793,609605	9264,412754	10844,34049	14,56914543	1650,039484	8965,595124	9476,452257	11126,49174	14,82982707	0,193433944
3		2647,600264	1,145786407	730,4267253	0,985930693	393,5080912	0,80746252	456,1763859	1,140587068	461,1237288	1,131791615	9502,534934	57764,32725	60411,92751	69914,46245	13,59165844	3522,373414	27117,3501	27847,77682	31370,15024	11,2284238	492,246811	11,63123624	1971,164017	18,60949836	944,2869332	7285,97262	7679,480711	8623,767644	10,94981883	2045,332135	9838,198593	10294,37498	12339,70711	16,57520812	2008,085379	10112,51055	10573,63428	12581,71966	15,96034114	0,164505247
3		2322,622544	1,0973065	505,6344444	0,764569062	347,0405412	0,747115172	408,8167801	1,096650107	412,5541382	1,165763912	8089,058506	50126,56274	52449,18528	60538,24379	13,3618982	4200,00652	23845,44592	24351,08037	28551,08689	14,71049609	584,5907401	14,4713883	1320,278386	15,11742544	855,8094761	5965,343648	6312,384189	7168,193665	11,93898374	1045,844715	8528,998897	8937,815678	9983,660392	10,47556381	1057,580389	8595,169082	9007,72322	10065,30361	10,50718816	0,161372695
3		2227,771529	1,001462503	539,3302821	0,749493663	337,3036839	0,714646469	473,7648218	1,230589787	441,1095154	1,173363044	13663,03078	56744,53761	58972,30914	72635,33991	18,81044515	7098,641354	28500,04918	29039,37947	36138,02082	19,64313815	1232,003003	21,21408366	1879,617302	17,37945967	1895,773042	6381,296826	6718,60051	8614,373552	22,00709118	1837,474792	9186,563626	9660,328448	11497,80324	15,98109442	1842,39753	9232,302703	9673,412218	11515,80975	15,99885349	0,240781428
