# Supplementary material for: Body composition and bone mineral density in athletes with a physical impairment
Source: PeerJ. 2021 May 10;9:e11296. doi: 10.7717/peerj.11296 (PMC8117930; doi:10.7717/peerj.11296)
Supplement: Supplemental Information 2 [file peerj-09-11296-s002.csv]

Legend;
Group;"1	SCI group; 2	AMP group; 3	AB group"
Severity;"SCI group: 1	TETRA group; 2	PARA group; AMP group: 1	AKA; 2	BKA"
WBTOT;Whole-body level
TRUNK;Trunk region
arms;Right arm + left arm region
legs;Right leg + left leg region
ANDROID;Android region
GYNOID;Gynoid region
ALEG;Impaired lower limb
RLEG;Non-impaired lower limb
BMC;Bone mineral content expressed in grams
BMD;Bone mineral density expressed in gram per centimeter squared
FAT;Fat mass
PFAT;Percent fat mass
MASS;Total mass (fat mass + lean mass + bone mineral content)
LEAN;Lean mass
LEAN_BMC;Lean mass + Bone mineral content mass (i.e. Fat-free mass)
FAT_TO_LEAN;Fat mass to lean mass ratio
